# Supplementary material for: Kinetochore-independent mechanisms of sister chromosome separation
Source: PLoS Genet. 2021 Jan 29;17(1):e1009304. doi: 10.1371/journal.pgen.1009304 (PMC7886193; doi:10.1371/journal.pgen.1009304)
Supplement: S1 Table — 117 RNAi gene knockdowns were screened for synthetic lethal interaction upon induction of acentric chromosome formation. Percent survival was determined by taking the average number of larvae that eclosed into viable adult flies per experiment. (XLSX) [file pgen.1009304.s001.xlsx]

## Sheet: Sheet1
Gene (RNAi)	Stock #	I-CreI	Number of experiments	Number of Larvae per experiment	Heat Shock (1.5 hours)	Normal Adults per experiment	Mutant Phenotype per experiment	% Survival (Avg ± St Dev)	Mutant Wing Phenotype (%)
WT (control)	.	Yes	9	28,41,32,10,25,25, 7,13,13	Yes	24,41,11,9,21,15, 7,9,12	0	80 ± 21	0
WT (control)	.	No	9	13,14,33,20,26,25, 8,29,26	No	13,13,26,17,25,24,7,26,25	0	91 ± 7	0
Acf1	35575	Yes	1	25	Yes	17	1 with wing spot	68	4
Acf1	35575	No	1	13	No	9		69.23	0
Ada2b	35334	Yes	1	25	Yes	18		72	0
Ada2b	35334	No	1	17	No	16		94.12	0
ald	35283	Yes	1	25	Yes	13		52	0
ald	35283	No	1	25	No	22		88	0
ald	36658	Yes	1	21	Yes	14		66.67	0
ald	36658	No	1	12	No	9		75	0
Ald	26301	Yes	1	25	Yes	0	Lethal after 3rd Instar	.	.
Ald	26301	No	1	25	No	0	Lethal after 3rd Instar	.	.
asf1	35273	Yes	1	25	Yes	20	2 wing notch	80	8
asf1	35273	No	1	25	No	20	1 deformed wing	80	4
asp	28741	Yes	1	25	Yes	13		52	0
asp	28741	No	1	15	No	15		100	0
asp	35224	Yes	1	25	Yes	11	5 Wing Notch	44	20
asp	35224	No	1	25	No	24	1 Deformed wing	96	4
barr	34068	Yes	1	25	Yes	0	Lethal after 3rd Instar	.	.
barr	34068	No	1	25	No	0	Lethal after 3rd Instar	.	.
brm	34520	Yes	1	16	Yes	12		75	0
brm	34520	No	1	21	No	21		100	0
brat	34646	.	1	0	.		Lethal before 3rd instar	.	.
brat	34646	.	1	0	.		Lethal before 3rd instar	.	.
Bub1	35260	Yes	1	25	Yes	22		88	0
Bub1	35260	No	1	20	No	19		95	0
BubR1	35329	Yes	6	25,24,36,33,25,25	Yes	1,0,1,0,0,0	1 wrinkled wing	1 ± 2	4
BubR1	35329	No	3	25,16,28	No	14,4,3		31 ± 23	0
Bub3	32989	Yes	1	25	Yes	0	Adults dead inside pupae case	.	.
Bub3	32989	No	1	25	No	0	Adults dead inside pupae case	.	.
Caf1	34069	Yes	1	26	Yes	0	Lethal after 3rd Instar	.	.
Caf1	34069	No	1	23	No	0	Lethal after 3rd Instar	.	.
caf1-180	32478	Yes	1	39	Yes	0	Lethal after 3rd Instar	.	.
caf1-180	32478	No	1	25	No	0	Lethal after 3rd Instar	.	.
Cap	33431	Yes	1	25	Yes	0	Lethal after 3rd Instar	.	.
Cap	33431	No	1	13	No	0	Lethal after 3rd Instar	.	.
CAP-D2	31478	Yes	1	25	Yes	0	Lethal after 3rd Instar	.	.
CAP-D2	31478	No	1	32	No	0	Lethal after 3rd Instar	.	.
CAP-D2	31326	Yes	1	17	Yes	1		5.88	0
CAP-D2	31326	No	1	12	No	6		50	0
car	34007	Yes	1	25	Yes	19		76	0
car	34007	No	1	23	No	21		91.3	0
Cdc2	36117	Yes	1	28		0	Lethal after 3rd Instar	.	.
Cdc2	36117	No	1	18		0	Lethal after 3rd Instar	.	.
Cenp-C	34692	Yes	1	25	Yes	0	Lethal after 3rd Instar	.	.
Cenp-C	34692	No	1	22	No	0	Lethal after 3rd Instar	.	.
Cenp-C	34699	Yes	1	25	Yes	0	Lethal after 3rd Instar	.	.
Cenp-C	34699	No	1	25	No	0	Lethal after 3rd Instar	.	.
Cenp-C	26311	Yes	1	0	Yes	0	Lethal before 3rd instar	.	.
Cenp-C	26311	No	1	0	No	0	Lethal before 3rd instar	.	.
Chb	34669	Yes	1	27	Yes	0	Lethal after 3rd Instar	.	.
Chb	34669	No	1	22	Yes	0	Lethal after 3rd Instar	.	.
Chd1	34665	Yes	3	20,24,25	Yes	0,7,0		10 ± 17	0
Chd1	34665	No	5	20,23,13,24,19	Yes	6,9,5,7,5		33 ± 6	7
chd1	35240	Yes	1	25	Yes	12	1 with wing notch	48	4
chd1	35240	No	1	23	No	22		95.65	0
Chrac-14	35652	Yes	1	25	Yes	15	2 with wing spots	60	8
Chrac-14	35652	No	1	16	No	16		100	0
Chrac-14	31052	Yes		25	Yes	12		48	0
Chrac-14	31052	No		25	No	25		100	0
CLIP-190	31265	Yes	5	25, 25, 25, 25, 25	Yes	14, 19, 9, 15, 19	5 with wing notches	65 ± 17	6
CLIP-190	31265	No	5	15, 25, 25, 25, 25	Yes	8, 18, 11, 12, 17	4 with wing notches	60 ± 13	5
Cmet	35816	Yes	1	18	Yes	0	Lethal after 3rd Instar	.	.
Cmet	35816	No	1	25	No	0	Lethal after 3rd Instar	.	.
Cnn	31402	Yes	5	16, 15, 21, 23, 22	Yes	6, 7, 15, 7, 6		43 ± 16	0
Cnn	31402	No	4	5, 12, 13, 9	Yes	5, 12, 13, 9		33 ± 12	0
Cp190	33903	Yes	1	17	Yes	2		11.8	0
Cp190	33903	No	1	12	Yes	3	most dead in bottom food or "push-pop" phenotype	25	0
CtBP	32889	Yes	1	25	Yes	0	Lethal after 3rd Instar	.	.
CtBP	32889	No	1	24	No	0	Lethal after 3rd Instar	.	.
D1	33655	Yes	1	0	Yes	0	Lethal before 3rd instar	.	.
D1	33655	No		0	No	0	Lethal before 3rd instar	.	.
Dhc	36698	Yes	1	0	.	.	Lethal before 3rd instar	.	.
Dhc	36698	No	1	0	.	.	Lethal before 3rd instar	.	.
Dhc	28749	Yes	1	0	.	.	Lethal before 3rd instar	.	.
Dhc	28749	No	1	0	.	.	Lethal before 3rd instar	.	.
dlg	33620	.	1	0	.		Lethal before 3rd instar	.	.
dlg	33620	.	1	0	.		Lethal before 3rd instar	.	.
dpn	26320	Yes	1	25	Yes	17		68	0
dpn	26320	No	1	24	No	22		91.67	0
EB1	28605	Yes	7	10,8,7,16,6,14,25	Yes	8,6,1,4,2,5,12	11 with wing notches	44 ± 25	21 ± 6
							1 deformed wing
EB1	28605	No	4	19,4,5,10	Yes	18,4,5,8		94 ± 9	0
E(bx)	33658	Yes	1	0	.	.	Lethal before 3rd instar	.	.
E(bx)	33658	No	1	0	.	.	Lethal before 3rd instar	.	.
Futch	40839	Yes	1	9	Yes	8	1 wing notch	88.9	11
Futch	40839	No	1	7	Yes	7		100	0
grp	27277	Yes	1	25	Yes	20	1-Notched wing, 1-Wing Spot, 2-Blistered wing	80	16
grp	27277	No	1	15	No	15		100	0
grp	36685	Yes	1	0	Yes	0	Lethal before 3rd instar	.	.
grp	36685	No	1	0	Yes	0	Lethal before 3rd instar	.	.
Grip75	31215	Yes	1	23	Yes	20	1 male notch	87	4
Grip75	31215	No	1	7	Yes	7		100	0
Grip84	33458	Yes	1	21	Yes	21		100	0
Grip84	33458	No	1	15	Yes	14		93.3	0
gwl	35212	Yes	1	25	Yes	22	1 Major wing spot	88	4
gwl	35212	No	1	18	No	17		94.44	0
gwl	34525	Yes	5	23,16,14,39,20	Yes	0,0,0,1,1		2 ± 2	0
gwl	34525	No	5	21,22,22,21,13	Yes	9,5,4,5,3	44 wing notches	26 ± 10	44 ± 19
hairy	34326	Yes	1	25	Yes	19		76	0
hairy	34326	No	1	25	No	25		100	0
Hira	35346	Yes	1	25	Yes	18		72	.
Hira	35346	No	1	26	No	26		100	.
His2Av	34844	Yes	1	0	Yes	0	Lethal before 3rd instar	.	0
His2Av	34844	No	1	0	No	0	Lethal before 3rd instar	.	0
His3.3B	34940	Yes	1	26	Yes	24	1 with blistered wing	92.31	4
His3.3B	34940	No	1	25	No	21		84	0
HmgZ	26219	Yes	1	22	Yes	17	2 notched wing	77.27	9
HmgZ	26219	No	1	25	No	16		64	0
HmgD	31344	Yes	1	25	Yes	25		100	0
HmgD	31344	No	1	25	No	23		92	0
HP1b	32401	Yes	1	20	Yes	13		65	0
HP1b	32401	No	1	25	No	21		84	0
HP1C	33962	Yes	1	25	Yes	15	2 with wing Notch	60	8
HP1C	33962	No	1	25	No	22		88	0
HP1e	34863	Yes	1	20	Yes	13		65	0
HP1e	34863	No	1	25	No	25		100	0
hyx	31722	.		25	.	0	Lethal before 3rd instar	.	.
hyx	31722	.		25	.	0	Lethal before 3rd instar	.	.
hyx	35238	Yes	1	25	Yes	2	1 deformed wing	8	4
hyx	35238	No	1	25	No	22	1 deformed wing	88	4
ial	28691	Yes	1	25	Yes	0	Lethal after 3rd Instar	.	.
ial	28691	No	1	13	No	0	Lethal after 3rd Instar	.	.
Incenp	35366	Yes	1	20	Yes	0	Lethal after 3rd Instar	.	.
Incenp	35366	No	1	17	No	0	Lethal after 3rd Instar	.	.
Ino80	37473	Yes	1	15	Yes	14		93.33	0
Ino80	37473	No	1	10	No	10		100	0
Ino80	33708	Yes	1	26	Yes	26		100	0
Ino80	33708	No	1	14	No	14		100	0
Iswi	32845	Yes	1	25	Yes	1	1 wing spot	4	4
Iswi	32845	No	1	6	Yes	0		0	0
Iswi	31111	Yes	1	40,27,36,25,25,25	Yes	17,8,26,4,11,14	1 wing notch, 3 wing spot	43 ± 20	16
Iswi	31111	No	3	42,7,40	Yes	20,6,29		69 ± 19	0
Klp68D	29410	Yes	1	24	Yes	7		29.17	0
Klp68D	29410	No	1	21	No	12		57.14	0
Klp67A	35606	Yes	1	19	Yes	10		52.63	0
Klp67A	35606	No	1	17	No	11		64.71	0
Kif3c	40886	Yes	2	18,6	Yes	10,2		44 ± 16	0
Kif3c	40886	No	1	7	Yes	2		28.6	0
Klp3A	40944	Yes	1	27	Yes	16	5 cyo adults	59.3	0
Klp3A	40944	No	1	14	Yes	9	3 cyo adults	64.3	0
klp59C	35596	Yes	1	25	Yes	23		92	0
klp59C	35596	No	1	16	No	13		81.25	0
Ku80	27710	Yes	1	25	Yes	7		28	0
Ku80	27710	No	1	25	No	24		96	0
Lok	35152	Yes	1	26	Yes	20	1 with wing spot	76.92	4
Lok	35152	No	1	25	No	24	1 with wing spot	96	4
Map60	32458	Yes	1	11	Yes	10		91	0
Map60	32458	No	1	8	Yes	8		100	0
Map205	32939	Yes	6	27,27,19,19,25,24	Yes	21,10,6,13,14,13	5 wing notches	54 ± 18	26
Map205	32939	No	6	8,15,16,10,21,21	Yes	5,12,14,8,21,19		83 ± 13	0
MCPH1	38244	Yes	1	26		9		34.6	0
MCPH1	38244	No	1	15		5		33.3	0
mei-41	35371	Yes	1	27	Yes	0	Lethal after 3rd Instar	.	.
mei-41	35371	No	1	25	No	0	Lethal after 3rd Instar	.	.
Mi-2	35398	Yes	1	25	Yes	0	Lethal after 3rd Instar	.	.
Mi-2	35398	No	1	24	No	0	Lethal after 3rd Instar	.	.
Mi-2	33419	Yes	2	0	Yes	0	Lethal before 3rd instar	.	.
Mi-2	33419	No	2	0	No	0	Lethal before 3rd instar	.	.
Mis12	38535	Yes	1	40	Yes	0	Lethal after 3rd Instar	.	.
Mis12	38535	No	1	20	Yes	0	Lethal after 3rd Instar	.	.
Mis12	35471	Yes	1	12	Yes	0		0	0
Mis12	35471	No	1	9	Yes	1		11.1	0
Mit(1)15	42643	Yes	1	13	Yes	11	1 blistered, 1 wing spot	84.6	15
Mit(1)15	42643	No	1	13	Yes	11		84.6	0
mor	34919	Yes	1	Dead	.		Lethal before 3rd instar	.	.
mor	34919	No	1	Dead	.		Lethal before 3rd instar	.	.
mre11	39028	Yes	1	25	Yes	0		0	0
mre11	39028	No	1	25	No	10		40	0
msps	31138	Yes	3	19,12,25	Yes	3,4,1	1 wing notch	18 ± 17	5
msps	31138	No	2	24,6	No	20,3		67 ± 24	0
mus209	33043	Yes	1	25	Yes	0	Lethal after 3rd Instar	.	.
mus209	33043	No	1	10	No	0	Lethal after 3rd Instar	.	.
mus309	31330	Yes	2	25,17	Yes	9,11		10 ± 1	0
mus309	31330	No	1	22	No	21		95.45	0
mus312	34873	Yes	1	25	Yes	0		0	0
mus312	34873	No	1	25	No	25		100	0
Nap1	35445	Yes	1	25	Yes	20	1 with wing spot	80	4
Nap1	35445	No	1	24	No	14		58.33	0
neb	28897	Yes	1	20	Yes	13		65	0
neb	28897	No	1	10	Yes	9		90	0
Nlp1	33688	Yes	2	29,25	Yes	1,0		2 ± 2	0
Nlp1	33688	No	1	6	Yes	0		0	0
NudE	38959	Yes	1	17	Yes	0	Lethal after 3rd Instar	.	.
NudE	38959	No	1	12	Yes	0	Lethal after 3rd Instar	.	.
Nuf2	35599	Yes	1	13	Yes	7		53.8	0
Nuf2	35599	No	1	8	Yes	7		87.5	0
Nuf2	36725	Yes	1	28	Yes	0	Lethal after 3rd Instar	.	.
Nuf2	36725	No	1	25	Yes	0	Lethal after 3rd Instar	.	.
Nurf-38	31341	.		0	.	0	Lethal before 3rd instar	.	.
Nurf-38	31341	.		0	.	0	Lethal before 3rd instar	.	.
Nurf-38	35444	Yes		20	Yes	0		0	0
Nurf-38	35444	No		21	No	2		9.52	0
okr	31047	Yes	1	25	Yes	12	4 with wing notches	48	16
okr	31047	No	1	15	No	10	5 with wing notches	66.67	33
par-1	32410	Yes	1	0	Yes	0	Lethal before 3rd instar	.	.
par-1	32410	No	1	0	No	0	Lethal before 3rd instar	.	.
par-6	35000	Yes	1	25	Yes	6		24	0
par-6	35000	No	1	15	No	3		20	0
pds5	35632	Yes	1	19	Yes	12		63.16	0
pds5	35632	No	1	20	No	16		80	0
Pbl	36841	Yes	1	16	Yes	0	Lethal after 3rd Instar	.	.
Pbl	36841	No	1	16	Yes	0	Lethal after 3rd Instar	.	.
Pbl	28343	Yes	2	13,28	Yes	0,0	Lethal after 3rd Instar	.	.
Pbl	28343	No	2	19,23	Yes	0,0	Lethal after 3rd Instar	.	.
polo	33042	Yes	1	12	Yes	0	Lethal after 3rd Instar	.	.
polo	33042	No	1	11	No	0	Lethal after 3rd Instar	.	.
Pp4-19C	27726	Yes	1	19	Yes	0	Lethal after 3rd instar	.	.
Pp4-19C	27726	No	1	26	No	0	Lethal after 3rd instar	.	.
Pp4-19C	38372	Yes	1	25	Yes	0	Lethal after 3rd instar	.	.
Pp4-19C	38372	No	1	20	No	0	Lethal after 3rd instar	.	.
PP113C	32465	Yes	1	16	Yes	0	Lethal after 3rd instar	.	.
PP113C	32465	No	1	12	No	0	Lethal after 3rd instar	.	.
PP1-87B	32414	.	1	0	.		Lethal before 3rd instar	.	.
PP1-87B	32414	.	1	0	.		Lethal before 3rd instar	.	.
Rpd3	34846	Yes	1	25	Yes	0	Lethal after 3rd Instar	.	.
Rpd3	34846	No	1	25	No	0	Lethal after 3rd Instar	.	.
Rpd3	31616	Yes	1	25	Yes	0	Lethal after 3rd Instar	.	.
Rpd3	31616	No	1	25	No	0	Lethal after 3rd Instar	.	.
Rtf1	31718	Yes	1	25	Yes	0	Lethal after 3rd Instar	.	.
Rtf1	31718	No	1	12	No	0	Lethal after 3rd Instar	.	.
scrib	35748	.	1	0	.		Lethal before 3rd instar	.	.
scrib	35748	.	1	0	.		Lethal before 3rd instar	.	.
Sin3A	32368	Yes	1	25	Yes	2		8	0
Sin3A	32368	No	1	25	No	6		24	0
Sir2	32481	Yes	1	25	Yes	16	3 Wing Notch, 1 Wing Spot	64	16
Sir2	32481	No	1	16	No	15		93.75	0
Sir2	31636	Yes	1	25	Yes	15	1 Wing Notch	60	4
Sir2	31636	No	1	29	No	29		100	0
SkpA	28979	Yes	1	5	Yes	0	Lethal after 3rd instar	.	.
SkpA	28979	No	1	4	Yes	0	Lethal after 3rd instar	.	.
SkpA	32870	Yes	1	0	.		Lethal before 3rd instar	.	.
SkpA	32870	No	1	0	.		Lethal before 3rd instar	.	.
SMC1	34351	Yes	1	25	Yes	24		96	0
SMC1	34351	No	1	11	No	11		100	0
SMC2	32369	.		0	.	0	Lethal before 3rd instar	.	.
SMC2	32369	.		0	.	0	Lethal before 3rd instar	.	.
SNF1A	32371	Yes	1	25	Yes	24		96	0
SNF1A	32371	No	1	20	No	20		100	0
Spc105R	35466	Yes	1	22	Yes	0	All dead in pupae case	.	.
Spc105R	35466	No	1	22	Yes	0	All dead in pupae case	.	.
Spd-2	36624	Yes	1	25	Yes	0	Lethal before 3rd instar	.	.
Spd-2	36624	No	1	25	No	0	Lethal before 3rd instar	.	.
Spn-A	31199	Yes	4	11,14,7,25	Yes	0,1,0,0		2 ± 4	0
Spn-A	31199	No	5	22,21,17,7,32	Yes	18,21,10,5,32		82 ± 18	0
spt4	31194	Yes	1	25	Yes	6		24	0
spt4	31194	No	1	25	No	11		44	0
spt5	34837	.		0	.		Lethal before 3rd instar	.	.
spt5	34837	.		0	.		Lethal before 3rd instar	.	.
spt6	32373	.		0	.	0	Lethal before 3rd instar	.	.
spt6	32373	.		0	.	0	Lethal before 3rd instar	.	.
sub	28570	Yes	1	25	Yes	24		96	0
sub	28570	No	1	19	No	19		100	0
Su(var)3-9	31619	Yes	1	0	Yes	0	Lethal before 3rd instar	.	.
Su(var)3-9	31619	No	1	0	No	0	Lethal before 3rd instar	.	.
Su(var)3-9	32914	Yes	1	0	Yes	0	Lethal before 3rd instar	.	.
Su(var)3-9	32914	No	1	0	No	0	Lethal before 3rd instar	.	.
Su(var)3-9	33401	Yes	1	0	Yes		Lethal before 3rd instar	.	.
Su(var)3-9	33401	No	1	0	No		Lethal before 3rd instar	.	.
Tip60	28563	Yes	1	31	Yes	0	Lethal after 3rd Instar	.	.
Tip60	28563	No	1	25	No	0	Lethal after 3rd Instar	.	.
tefu	31635	Yes	1	30	Yes	13	1 Wing Spot, 1 Wing Notch	43.33	7
tefu	31635	No	1	25	No	25		100	0
Top2	35416	Yes	1	25	Yes	0	Lethal after 3rd Instar	.	0
Top2	35416	No	1	25	No	0	Lethal after 3rd Instar	.	0
Top2	31342	Yes	1	19	Yes	0	Lethal after 3rd Instar	.	.
Top2	31342	No	1	12	Yes	0	Lethal after 3rd Instar	.	.
tou	31637	Yes	1	25	Yes	17		68	0
tou	31637	No	1	24	No	22		91.67	0
tou	35790	Yes	1	25	Yes	18	1 Wing Spot, 1 Wing Notch	72	8
tou	35790	No	1	22	No	21		95.45	0
tws	28714	Yes	2	4,14	Yes	0,0	Lethal after 3rd Instar	.	.
tws	28714	No	2	8,17	Yes	0,0	Lethal after 3rd Instar	.	.
tws	36689	Yes	1	17	Yes	16		94.1	0
tws	36689	No	1	7	Yes	7		100	0
vtd (rad21)	36786	Yes	1	25	Yes		Lethal after 3rd Instar	.	.
vtd (rad21)	36786	No	1	20	No		Lethal after 3rd Instar	.	.
woc	27057	Yes	1	25	Yes	0		0	0
woc	27057	No	1	30	No	1		3.33	0
Xnp	29444	Yes	1	25	Yes	0	Lethal after 3rd instar	.	.
Xnp	29444	No	1	11	No	0	Lethal after 3rd instar	.	.
Xnp	32894	Yes	1	11	Yes	10		90.91	0
Xnp	32894	No	1	22	No	16		72.73	0
