# Supplementary material for: Kinetochore-independent mechanisms of sister chromosome separation
Source: PLoS Genet. 2021 Jan 29;17(1):e1009304. doi: 10.1371/journal.pgen.1009304 (PMC7886193; doi:10.1371/journal.pgen.1009304)
Supplement: S2 Table — Nod does not influence the frequencies of the three modes of acentric separation. Modes by which acentric sister chromatids separate in control cells or in nod mutant background. Acentric sister chromatids fail to separate, separate by sliding laterally past one another, or by unzipping from one another. Data for this table is found in [15]. All values are not statistically significant (P>0.05, two-sided t-test). (XLSX) [file pgen.1009304.s002.xlsx]

## Sheet: Sheet 1 - Average timing of ace
Mode of separation	I-CreI Alone	I-CreI, nod4	Significance compared to control
Sliding	0.48	0.42	—
Unzipping	0.22	0.25	Not significant
Dissociating	0.13	0.16	Not significant
Fails to separate	0.17	0.17	Not significant
	N = 19	N = 12
